# Supplementary material for: Hearing in categories and speech perception at the “cocktail party”
Source: PLoS One. 2025 Jan 30;20(1):e0318600. doi: 10.1371/journal.pone.0318600 (PMC11781644; doi:10.1371/journal.pone.0318600)
Supplement: S1 Data — (ZIP) [file pone.0318600.s001.zip]

Archive with 3 entries (3 files):
- bidelman et al_psychometrics.txt
- bidelman et al_RT.txt
- bidelman et al_streaming.xlsx
