# Supplementary material for: Hearing in categories and speech perception at the “cocktail party”
Source: PLoS One. 2025 Jan 30;20(1):e0318600. doi: 10.1371/journal.pone.0318600 (PMC11781644; doi:10.1371/journal.pone.0318600)
Supplement: S1 Data — (ZIP) [file pone.0318600.s001.zip › bidelman et al_psychometrics.txt]

subnum	stim	b1_slope	b0_loc	speech	task
S0	vowels_2AFC	2.90046520625544	3.56340302271456	vowels	2AFC
S1	vowels_2AFC	1.84734902297817	2.62366228793422	vowels	2AFC
S2	vowels_2AFC	2.56657390061178	2.90355489034237	vowels	2AFC
S3	vowels_2AFC	0.281718084909499	2.25430970259201	vowels	2AFC
S4	vowels_2AFC	1.80387589760722	2.49971846325282	vowels	2AFC
S5	vowels_2AFC	2.5973124082466	3.66701940403453	vowels	2AFC
s6	vowels_2AFC	0.281718084909499	3.87165308047037	vowels	2AFC
S7	vowels_2AFC	3.17480158110158	2.91733324907554	vowels	2AFC
S8	vowels_2AFC	1.84734902297817	3.34402115764244	vowels	2AFC
S9	vowels_2AFC	2.5973124082466	3.96019822425925	vowels	2AFC
S10	vowels_2AFC	2.56657390061178	3.04003226446786	vowels	2AFC
S11	vowels_2AFC	1.80387589760722	3.50028153719284	vowels	2AFC
S12	vowels_2AFC	1.84734902297817	2.79242010437046	vowels	2AFC
S13	vowels_2AFC	1.80387589760722	2.84303549337706	vowels	2AFC
S14	vowels_2AFC	2.5973124082466	3.38168800093252	vowels	2AFC
S15	vowels_2AFC	2.56657390061178	2.48216284111155	vowels	2AFC
S16	vowels_2AFC	2.56657390061178	2.48216284111155	vowels	2AFC
S17	vowels_2AFC	0.281718084909499	2.66443353519363	vowels	2AFC
S18	vowels_2AFC	2.56657390061178	2.96009427619702	vowels	2AFC
S19	vowels_2AFC	1.80387589760722	2.49971846325282	vowels	2AFC
S20	vowels_2AFC	1.80387589760722	2.81243801443807	vowels	2AFC
S0	CV_2AFC	3.1116779528961	2.94399157845415	CV	2AFC
S1	CV_2AFC	5.94284951159461	1.199082988836	CV	2AFC
S2	CV_2AFC	2.83123171356091	2.07081974772879	CV	2AFC
S3	CV_2AFC	2.94122315555853	0.384022765790608	CV	2AFC
S4	CV_2AFC	5.94284951159461	1	CV	2AFC
S5	CV_2AFC	3.83178022367407	2.9286795866542	CV	2AFC
s6	CV_2AFC	2.83123171356091	2.80640359043706	CV	2AFC
S7	CV_2AFC	1.40859042454753	2.08929566973108	CV	2AFC
S8	CV_2AFC	2.16391767000034	2.72596317103304	CV	2AFC
S9	CV_2AFC	2.83123171356091	2.47792524964614	CV	2AFC
S10	CV_2AFC	3.36885831539505	2.09672038133815	CV	2AFC
S11	CV_2AFC	3.83178022367407	2.66732688852403	CV	2AFC
S12	CV_2AFC	2.30596190720062	3.71294650136709	CV	2AFC
S13	CV_2AFC	2.83123171356091	2.24439153217278	CV	2AFC
S14	CV_2AFC	3.83178022367407	2.78042205788147	CV	2AFC
S15	CV_2AFC	5.65545108582215	2.48211446514334	CV	2AFC
S16	CV_2AFC	3.83178022367407	2.9286795866542	CV	2AFC
S17	CV_2AFC	3.36885831539505	2.09672038133815	CV	2AFC
S18	CV_2AFC	3.83178022367407	2.92755551995963	CV	2AFC
S19	CV_2AFC	5.94284951159461	1	CV	2AFC
S20	CV_2AFC	3.36885831539505	2.48488377363166	CV	2AFC
S0	vowels_VAS	2.20849729849514	2.97009927327941	vowels	VAS
S1	vowels_VAS	3.45290308038608	3.04365185749571	vowels	VAS
S2	vowels_VAS	3.67276549063595	2.64311581801507	vowels	VAS
S3	vowels_VAS	3.74733767927841	2.95582145597939	vowels	VAS
S4	vowels_VAS	3.15634910656912	2.98135363808676	vowels	VAS
S5	vowels_VAS	3.51152298166958	3.9723132042076	vowels	VAS
s6	vowels_VAS	5.04818056175955	0.909275432829551	vowels	VAS
S7	vowels_VAS	1.62607717655927	3.19625649900787	vowels	VAS
S8	vowels_VAS	3.70799222615236	3.22053366206845	vowels	VAS
S9	vowels_VAS	3.85087085595016	3.50058259357719	vowels	VAS
S10	vowels_VAS	3.3621610586239	3.27452840519218	vowels	VAS
S11	vowels_VAS	1.35985526774225	3.21050057096695	vowels	VAS
S12	vowels_VAS	4.1451827079804	2.91338707069394	vowels	VAS
S13	vowels_VAS	2.36307574659108	3.35617506332261	vowels	VAS
S14	vowels_VAS	3.79176216520239	4.13769474092843	vowels	VAS
S15	vowels_VAS	3.45699199460942	5.51248317686792	vowels	VAS
S16	vowels_VAS	2.44897127738573	3.11833453841362	vowels	VAS
S17	vowels_VAS	1.80255550516658	3.46491429185211	vowels	VAS
S18	vowels_VAS	1.55910026964068	3.02807771183891	vowels	VAS
S19	vowels_VAS	0.862627952321845	3.26174704280079	vowels	VAS
S20	vowels_VAS	1.59712042463731	2.97565371466194	vowels	VAS
S0	CV_VAS	2.91465917308321	2.59350768216014	CV	VAS
S1	CV_VAS	4.94888154752451	41.5473501434065	CV	VAS
S2	CV_VAS	3.14884710572586	2.10584132057438	CV	VAS
S3	CV_VAS	3.25810345066545	2.83341162313278	CV	VAS
S4	CV_VAS	4.06424596181078	2.03544980601979	CV	VAS
S5	CV_VAS	3.92452605570466	2.97767521181582	CV	VAS
s6	CV_VAS	5.00314187000814	1.41853392112917	CV	VAS
S7	CV_VAS	2.04007469517779	2.92591044215361	CV	VAS
S8	CV_VAS	3.43344891160061	3.03847831040427	CV	VAS
S9	CV_VAS	5.05418261490045	1.89440762471045	CV	VAS
S10	CV_VAS	1.12757641489549	2.6043055934957	CV	VAS
S11	CV_VAS	4.35911742924009	2.69745439336513	CV	VAS
S12	CV_VAS	3.0279648988341	3.05725177819829	CV	VAS
S13	CV_VAS	2.50104739963842	2.12591043560519	CV	VAS
S14	CV_VAS	1.49602648308619	2.55138445978775	CV	VAS
S15	CV_VAS	1.36207125189474	2.66561712538584	CV	VAS
S16	CV_VAS	0.279455252402313	2.88168414596043	CV	VAS
S17	CV_VAS	3.56116620812688	2.54125310591558	CV	VAS
S18	CV_VAS	1.33986495410474	2.84065208771057	CV	VAS
S19	CV_VAS	2.10509585801421	2.21647032851506	CV	VAS
S20	CV_VAS	3.39579571992023	2.94318783679176	CV	VAS
