# Supplementary material for: Hearing in categories and speech perception at the “cocktail party”
Source: PLoS One. 2025 Jan 30;20(1):e0318600. doi: 10.1371/journal.pone.0318600 (PMC11781644; doi:10.1371/journal.pone.0318600)
Supplement: S1 Data — (ZIP) [file pone.0318600.s001.zip › bidelman et al_RT.txt]

subnum	stim	tk	RT	speech	task
S0	vowels_2AFC	1	692.6	vowels	2AFC
S1	vowels_2AFC	1	792.3	vowels	2AFC
S2	vowels_2AFC	1	738.1	vowels	2AFC
S3	vowels_2AFC	1	785	vowels	2AFC
S4	vowels_2AFC	1	734.4	vowels	2AFC
S5	vowels_2AFC	1	678.1	vowels	2AFC
s6	vowels_2AFC	1	812.5	vowels	2AFC
S7	vowels_2AFC	1	533.8	vowels	2AFC
S8	vowels_2AFC	1	652.6	vowels	2AFC
S9	vowels_2AFC	1	748.6	vowels	2AFC
S10	vowels_2AFC	1	620.5	vowels	2AFC
S11	vowels_2AFC	1	924.3	vowels	2AFC
S12	vowels_2AFC	1	708	vowels	2AFC
S13	vowels_2AFC	1	622.2	vowels	2AFC
S14	vowels_2AFC	1	683.6	vowels	2AFC
S15	vowels_2AFC	1	711.1	vowels	2AFC
S16	vowels_2AFC	1	883	vowels	2AFC
S17	vowels_2AFC	1	810.85	vowels	2AFC
S18	vowels_2AFC	1	670.6	vowels	2AFC
S19	vowels_2AFC	1	762.9	vowels	2AFC
S20	vowels_2AFC	1	652.5	vowels	2AFC
S0	vowels_2AFC	2	703.85	vowels	2AFC
S1	vowels_2AFC	2	760.15	vowels	2AFC
S2	vowels_2AFC	2	721.3	vowels	2AFC
S3	vowels_2AFC	2	862	vowels	2AFC
S4	vowels_2AFC	2	764.05	vowels	2AFC
S5	vowels_2AFC	2	689.2	vowels	2AFC
s6	vowels_2AFC	2	828.85	vowels	2AFC
S7	vowels_2AFC	2	541.9	vowels	2AFC
S8	vowels_2AFC	2	612.4	vowels	2AFC
S9	vowels_2AFC	2	683.2	vowels	2AFC
S10	vowels_2AFC	2	595.8	vowels	2AFC
S11	vowels_2AFC	2	937.2	vowels	2AFC
S12	vowels_2AFC	2	722.1	vowels	2AFC
S13	vowels_2AFC	2	631.6	vowels	2AFC
S14	vowels_2AFC	2	674.7	vowels	2AFC
S15	vowels_2AFC	2	699.3	vowels	2AFC
S16	vowels_2AFC	2	852.5	vowels	2AFC
S17	vowels_2AFC	2	859.8	vowels	2AFC
S18	vowels_2AFC	2	725.15	vowels	2AFC
S19	vowels_2AFC	2	744.2	vowels	2AFC
S20	vowels_2AFC	2	679.9	vowels	2AFC
S0	vowels_2AFC	3	769.5	vowels	2AFC
S1	vowels_2AFC	3	961.75	vowels	2AFC
S2	vowels_2AFC	3	723.6	vowels	2AFC
S3	vowels_2AFC	3	1018.8	vowels	2AFC
S4	vowels_2AFC	3	921.4	vowels	2AFC
S5	vowels_2AFC	3	834.8	vowels	2AFC
s6	vowels_2AFC	3	855.4	vowels	2AFC
S7	vowels_2AFC	3	550.4	vowels	2AFC
S8	vowels_2AFC	3	765.65	vowels	2AFC
S9	vowels_2AFC	3	766.5	vowels	2AFC
S10	vowels_2AFC	3	832.1	vowels	2AFC
S11	vowels_2AFC	3	982.25	vowels	2AFC
S12	vowels_2AFC	3	743.7	vowels	2AFC
S13	vowels_2AFC	3	787.5	vowels	2AFC
S14	vowels_2AFC	3	836.4	vowels	2AFC
S15	vowels_2AFC	3	967.3	vowels	2AFC
S16	vowels_2AFC	3	1171.4	vowels	2AFC
S17	vowels_2AFC	3	946.9	vowels	2AFC
S18	vowels_2AFC	3	886.1	vowels	2AFC
S19	vowels_2AFC	3	826.5	vowels	2AFC
S20	vowels_2AFC	3	821	vowels	2AFC
S0	vowels_2AFC	4	739.2	vowels	2AFC
S1	vowels_2AFC	4	762	vowels	2AFC
S2	vowels_2AFC	4	713.5	vowels	2AFC
S3	vowels_2AFC	4	769.2	vowels	2AFC
S4	vowels_2AFC	4	784.7	vowels	2AFC
S5	vowels_2AFC	4	973.3	vowels	2AFC
s6	vowels_2AFC	4	830.5	vowels	2AFC
S7	vowels_2AFC	4	505.9	vowels	2AFC
S8	vowels_2AFC	4	637.5	vowels	2AFC
S9	vowels_2AFC	4	1109	vowels	2AFC
S10	vowels_2AFC	4	584.3	vowels	2AFC
S11	vowels_2AFC	4	918.9	vowels	2AFC
S12	vowels_2AFC	4	672.4	vowels	2AFC
S13	vowels_2AFC	4	614.5	vowels	2AFC
S14	vowels_2AFC	4	764.6	vowels	2AFC
S15	vowels_2AFC	4	714.5	vowels	2AFC
S16	vowels_2AFC	4	899.5	vowels	2AFC
S17	vowels_2AFC	4	762.6	vowels	2AFC
S18	vowels_2AFC	4	653.6	vowels	2AFC
S19	vowels_2AFC	4	740.1	vowels	2AFC
S20	vowels_2AFC	4	668.8	vowels	2AFC
S0	vowels_2AFC	5	683.1	vowels	2AFC
S1	vowels_2AFC	5	804.2	vowels	2AFC
S2	vowels_2AFC	5	687.6	vowels	2AFC
S3	vowels_2AFC	5	824.7	vowels	2AFC
S4	vowels_2AFC	5	760.9	vowels	2AFC
S5	vowels_2AFC	5	699.8	vowels	2AFC
s6	vowels_2AFC	5	843.7	vowels	2AFC
S7	vowels_2AFC	5	546.6	vowels	2AFC
S8	vowels_2AFC	5	620.3	vowels	2AFC
S9	vowels_2AFC	5	785.2	vowels	2AFC
S10	vowels_2AFC	5	603.9	vowels	2AFC
S11	vowels_2AFC	5	831.6	vowels	2AFC
S12	vowels_2AFC	5	654.9	vowels	2AFC
S13	vowels_2AFC	5	627.3	vowels	2AFC
S14	vowels_2AFC	5	708.5	vowels	2AFC
S15	vowels_2AFC	5	736.7	vowels	2AFC
S16	vowels_2AFC	5	812.4	vowels	2AFC
S17	vowels_2AFC	5	766.9	vowels	2AFC
S18	vowels_2AFC	5	646	vowels	2AFC
S19	vowels_2AFC	5	688.4	vowels	2AFC
S20	vowels_2AFC	5	668.4	vowels	2AFC
S0	CV_2AFC	1	839.7	CV	2AFC
S1	CV_2AFC	1	1430.7	CV	2AFC
S2	CV_2AFC	1	801.8	CV	2AFC
S3	CV_2AFC	1	806.1	CV	2AFC
S4	CV_2AFC	1	929.7	CV	2AFC
S5	CV_2AFC	1	816.6	CV	2AFC
s6	CV_2AFC	1	861.3	CV	2AFC
S7	CV_2AFC	1	622.8	CV	2AFC
S8	CV_2AFC	1	644.7	CV	2AFC
S9	CV_2AFC	1	776.5	CV	2AFC
S10	CV_2AFC	1	784.2	CV	2AFC
S11	CV_2AFC	1	828.6	CV	2AFC
S12	CV_2AFC	1	724.2	CV	2AFC
S13	CV_2AFC	1	700	CV	2AFC
S14	CV_2AFC	1	774.8	CV	2AFC
S15	CV_2AFC	1	771.1	CV	2AFC
S16	CV_2AFC	1	1042.2	CV	2AFC
S17	CV_2AFC	1	918.8	CV	2AFC
S18	CV_2AFC	1	697.9	CV	2AFC
S19	CV_2AFC	1	1583.6	CV	2AFC
S20	CV_2AFC	1	727.7	CV	2AFC
S0	CV_2AFC	2	801.95	CV	2AFC
S1	CV_2AFC	2	1406.1	CV	2AFC
S2	CV_2AFC	2	938.5	CV	2AFC
S3	CV_2AFC	2	818.1	CV	2AFC
S4	CV_2AFC	2	881.6	CV	2AFC
S5	CV_2AFC	2	973.5	CV	2AFC
s6	CV_2AFC	2	893.8	CV	2AFC
S7	CV_2AFC	2	618.9	CV	2AFC
S8	CV_2AFC	2	652.7	CV	2AFC
S9	CV_2AFC	2	840.6	CV	2AFC
S10	CV_2AFC	2	872.5	CV	2AFC
S11	CV_2AFC	2	852.9	CV	2AFC
S12	CV_2AFC	2	635.7	CV	2AFC
S13	CV_2AFC	2	707.4	CV	2AFC
S14	CV_2AFC	2	814.7	CV	2AFC
S15	CV_2AFC	2	834.1	CV	2AFC
S16	CV_2AFC	2	1107.9	CV	2AFC
S17	CV_2AFC	2	904.8	CV	2AFC
S18	CV_2AFC	2	791.4	CV	2AFC
S19	CV_2AFC	2	1246.3	CV	2AFC
S20	CV_2AFC	2	748.8	CV	2AFC
S0	CV_2AFC	3	848.55	CV	2AFC
S1	CV_2AFC	3	1169	CV	2AFC
S2	CV_2AFC	3	730.5	CV	2AFC
S3	CV_2AFC	3	665.6	CV	2AFC
S4	CV_2AFC	3	814.2	CV	2AFC
S5	CV_2AFC	3	869	CV	2AFC
s6	CV_2AFC	3	874.1	CV	2AFC
S7	CV_2AFC	3	627.3	CV	2AFC
S8	CV_2AFC	3	693.7	CV	2AFC
S9	CV_2AFC	3	803.8	CV	2AFC
S10	CV_2AFC	3	759.8	CV	2AFC
S11	CV_2AFC	3	864.1	CV	2AFC
S12	CV_2AFC	3	802.9	CV	2AFC
S13	CV_2AFC	3	687	CV	2AFC
S14	CV_2AFC	3	767.9	CV	2AFC
S15	CV_2AFC	3	767.8	CV	2AFC
S16	CV_2AFC	3	1127	CV	2AFC
S17	CV_2AFC	3	959.8	CV	2AFC
S18	CV_2AFC	3	703.4	CV	2AFC
S19	CV_2AFC	3	1643.2	CV	2AFC
S20	CV_2AFC	3	697.8	CV	2AFC
S0	CV_2AFC	4	896.1	CV	2AFC
S1	CV_2AFC	4	1120.75	CV	2AFC
S2	CV_2AFC	4	714.2	CV	2AFC
S3	CV_2AFC	4	765.4	CV	2AFC
S4	CV_2AFC	4	801.8	CV	2AFC
S5	CV_2AFC	4	968.6	CV	2AFC
s6	CV_2AFC	4	1022.6	CV	2AFC
S7	CV_2AFC	4	590.9	CV	2AFC
S8	CV_2AFC	4	700.9	CV	2AFC
S9	CV_2AFC	4	813.3	CV	2AFC
S10	CV_2AFC	4	706.7	CV	2AFC
S11	CV_2AFC	4	903.7	CV	2AFC
S12	CV_2AFC	4	666.5	CV	2AFC
S13	CV_2AFC	4	660	CV	2AFC
S14	CV_2AFC	4	828.4	CV	2AFC
S15	CV_2AFC	4	716	CV	2AFC
S16	CV_2AFC	4	1071.7	CV	2AFC
S17	CV_2AFC	4	907.2	CV	2AFC
S18	CV_2AFC	4	718.5	CV	2AFC
S19	CV_2AFC	4	1940.15	CV	2AFC
S20	CV_2AFC	4	714.6	CV	2AFC
S0	CV_2AFC	5	857.2	CV	2AFC
S1	CV_2AFC	5	1263.95	CV	2AFC
S2	CV_2AFC	5	734.2	CV	2AFC
S3	CV_2AFC	5	665.1	CV	2AFC
S4	CV_2AFC	5	924.15	CV	2AFC
S5	CV_2AFC	5	902.1	CV	2AFC
s6	CV_2AFC	5	817.45	CV	2AFC
S7	CV_2AFC	5	603.6	CV	2AFC
S8	CV_2AFC	5	652.7	CV	2AFC
S9	CV_2AFC	5	776.9	CV	2AFC
S10	CV_2AFC	5	667.5	CV	2AFC
S11	CV_2AFC	5	904.4	CV	2AFC
S12	CV_2AFC	5	653.1	CV	2AFC
S13	CV_2AFC	5	650	CV	2AFC
S14	CV_2AFC	5	772	CV	2AFC
S15	CV_2AFC	5	727	CV	2AFC
S16	CV_2AFC	5	1339.7	CV	2AFC
S17	CV_2AFC	5	874.6	CV	2AFC
S18	CV_2AFC	5	703.2	CV	2AFC
S19	CV_2AFC	5	1189.5	CV	2AFC
S20	CV_2AFC	5	728.2	CV	2AFC
S0	vowels_VAS	1	1098.7	vowels	VAS
S1	vowels_VAS	1	1500.75	vowels	VAS
S2	vowels_VAS	1	1089.3	vowels	VAS
S3	vowels_VAS	1	1393	vowels	VAS
S4	vowels_VAS	1	1304.2	vowels	VAS
S5	vowels_VAS	1	2009.65	vowels	VAS
s6	vowels_VAS	1	562.95	vowels	VAS
S7	vowels_VAS	1	1418.8	vowels	VAS
S8	vowels_VAS	1	1035.2	vowels	VAS
S9	vowels_VAS	1	1842.65	vowels	VAS
S10	vowels_VAS	1	967.2	vowels	VAS
S11	vowels_VAS	1	1774.75	vowels	VAS
S12	vowels_VAS	1	1416.8	vowels	VAS
S13	vowels_VAS	1	1250.45	vowels	VAS
S14	vowels_VAS	1	1411.1	vowels	VAS
S15	vowels_VAS	1	2070.8	vowels	VAS
S16	vowels_VAS	1	1437.4	vowels	VAS
S17	vowels_VAS	1	1438.6	vowels	VAS
S18	vowels_VAS	1	1428.7	vowels	VAS
S19	vowels_VAS	1	1351.65	vowels	VAS
S20	vowels_VAS	1	1056.95	vowels	VAS
S0	vowels_VAS	2	1069.8	vowels	VAS
S1	vowels_VAS	2	1329.7	vowels	VAS
S2	vowels_VAS	2	1081.8	vowels	VAS
S3	vowels_VAS	2	1239.9	vowels	VAS
S4	vowels_VAS	2	1200.9	vowels	VAS
S5	vowels_VAS	2	1831.65	vowels	VAS
s6	vowels_VAS	2	NaN	vowels	VAS
S7	vowels_VAS	2	1384.4	vowels	VAS
S8	vowels_VAS	2	1067.6	vowels	VAS
S9	vowels_VAS	2	1858.9	vowels	VAS
S10	vowels_VAS	2	1063.7	vowels	VAS
S11	vowels_VAS	2	1610.7	vowels	VAS
S12	vowels_VAS	2	1520.75	vowels	VAS
S13	vowels_VAS	2	1251.3	vowels	VAS
S14	vowels_VAS	2	1675.3	vowels	VAS
S15	vowels_VAS	2	2061	vowels	VAS
S16	vowels_VAS	2	1635	vowels	VAS
S17	vowels_VAS	2	1671.2	vowels	VAS
S18	vowels_VAS	2	1261.3	vowels	VAS
S19	vowels_VAS	2	1571.1	vowels	VAS
S20	vowels_VAS	2	1277.2	vowels	VAS
S0	vowels_VAS	3	1155.3	vowels	VAS
S1	vowels_VAS	3	1532.9	vowels	VAS
S2	vowels_VAS	3	1101.8	vowels	VAS
S3	vowels_VAS	3	1219.2	vowels	VAS
S4	vowels_VAS	3	1801.7	vowels	VAS
S5	vowels_VAS	3	1689	vowels	VAS
s6	vowels_VAS	3	1325	vowels	VAS
S7	vowels_VAS	3	1531.35	vowels	VAS
S8	vowels_VAS	3	1086.9	vowels	VAS
S9	vowels_VAS	3	1790.7	vowels	VAS
S10	vowels_VAS	3	1310.9	vowels	VAS
S11	vowels_VAS	3	1189.1	vowels	VAS
S12	vowels_VAS	3	1595	vowels	VAS
S13	vowels_VAS	3	1477	vowels	VAS
S14	vowels_VAS	3	1771.35	vowels	VAS
S15	vowels_VAS	3	2210.6	vowels	VAS
S16	vowels_VAS	3	1624.9	vowels	VAS
S17	vowels_VAS	3	1896.75	vowels	VAS
S18	vowels_VAS	3	1513.5	vowels	VAS
S19	vowels_VAS	3	1687.55	vowels	VAS
S20	vowels_VAS	3	1337.4	vowels	VAS
S0	vowels_VAS	4	1027.9	vowels	VAS
S1	vowels_VAS	4	1589.55	vowels	VAS
S2	vowels_VAS	4	1020.9	vowels	VAS
S3	vowels_VAS	4	1048.6	vowels	VAS
S4	vowels_VAS	4	1365.3	vowels	VAS
S5	vowels_VAS	4	1801.3	vowels	VAS
s6	vowels_VAS	4	317.2	vowels	VAS
S7	vowels_VAS	4	1309.3	vowels	VAS
S8	vowels_VAS	4	1101.4	vowels	VAS
S9	vowels_VAS	4	2011.5	vowels	VAS
S10	vowels_VAS	4	1151.5	vowels	VAS
S11	vowels_VAS	4	1967	vowels	VAS
S12	vowels_VAS	4	1860.55	vowels	VAS
S13	vowels_VAS	4	1234.6	vowels	VAS
S14	vowels_VAS	4	1591.5	vowels	VAS
S15	vowels_VAS	4	1984.7	vowels	VAS
S16	vowels_VAS	4	1722.8	vowels	VAS
S17	vowels_VAS	4	1492.6	vowels	VAS
S18	vowels_VAS	4	1305.4	vowels	VAS
S19	vowels_VAS	4	1471.5	vowels	VAS
S20	vowels_VAS	4	1167.3	vowels	VAS
S0	vowels_VAS	5	1006.3	vowels	VAS
S1	vowels_VAS	5	1480.6	vowels	VAS
S2	vowels_VAS	5	1045	vowels	VAS
S3	vowels_VAS	5	1301.6	vowels	VAS
S4	vowels_VAS	5	1272.4	vowels	VAS
S5	vowels_VAS	5	1761.5	vowels	VAS
s6	vowels_VAS	5	624.7	vowels	VAS
S7	vowels_VAS	5	1305	vowels	VAS
S8	vowels_VAS	5	1091.4	vowels	VAS
S9	vowels_VAS	5	1986.7	vowels	VAS
S10	vowels_VAS	5	1010.1	vowels	VAS
S11	vowels_VAS	5	1678.8	vowels	VAS
S12	vowels_VAS	5	2045.2	vowels	VAS
S13	vowels_VAS	5	1246.2	vowels	VAS
S14	vowels_VAS	5	1459.1	vowels	VAS
S15	vowels_VAS	5	1902.45	vowels	VAS
S16	vowels_VAS	5	1556.75	vowels	VAS
S17	vowels_VAS	5	1506.6	vowels	VAS
S18	vowels_VAS	5	1287.3	vowels	VAS
S19	vowels_VAS	5	1487.95	vowels	VAS
S20	vowels_VAS	5	1267.3	vowels	VAS
S0	CV_VAS	1	1160.7	CV	VAS
S1	CV_VAS	1	1839.3	CV	VAS
S2	CV_VAS	1	1103.1	CV	VAS
S3	CV_VAS	1	933.2	CV	VAS
S4	CV_VAS	1	1677.7	CV	VAS
S5	CV_VAS	1	1589.5	CV	VAS
s6	CV_VAS	1	NaN	CV	VAS
S7	CV_VAS	1	1145.5	CV	VAS
S8	CV_VAS	1	1254.9	CV	VAS
S9	CV_VAS	1	2155.15	CV	VAS
S10	CV_VAS	1	1229	CV	VAS
S11	CV_VAS	1	1554.9	CV	VAS
S12	CV_VAS	1	1579.1	CV	VAS
S13	CV_VAS	1	1191.4	CV	VAS
S14	CV_VAS	1	1535.05	CV	VAS
S15	CV_VAS	1	1742.8	CV	VAS
S16	CV_VAS	1	1742.95	CV	VAS
S17	CV_VAS	1	1746.4	CV	VAS
S18	CV_VAS	1	1253	CV	VAS
S19	CV_VAS	1	1475.7	CV	VAS
S20	CV_VAS	1	1386.9	CV	VAS
S0	CV_VAS	2	1195.5	CV	VAS
S1	CV_VAS	2	1807.95	CV	VAS
S2	CV_VAS	2	1157.3	CV	VAS
S3	CV_VAS	2	930	CV	VAS
S4	CV_VAS	2	1465.6	CV	VAS
S5	CV_VAS	2	1677.4	CV	VAS
s6	CV_VAS	2	NaN	CV	VAS
S7	CV_VAS	2	1161.5	CV	VAS
S8	CV_VAS	2	1254.9	CV	VAS
S9	CV_VAS	2	2155.3	CV	VAS
S10	CV_VAS	2	1226.8	CV	VAS
S11	CV_VAS	2	1786.9	CV	VAS
S12	CV_VAS	2	1526.5	CV	VAS
S13	CV_VAS	2	1203.9	CV	VAS
S14	CV_VAS	2	1632.95	CV	VAS
S15	CV_VAS	2	1930.9	CV	VAS
S16	CV_VAS	2	1703	CV	VAS
S17	CV_VAS	2	1658.8	CV	VAS
S18	CV_VAS	2	1336.8	CV	VAS
S19	CV_VAS	2	1519.9	CV	VAS
S20	CV_VAS	2	1295.6	CV	VAS
S0	CV_VAS	3	1225.5	CV	VAS
S1	CV_VAS	3	1669.2	CV	VAS
S2	CV_VAS	3	1035.4	CV	VAS
S3	CV_VAS	3	941.4	CV	VAS
S4	CV_VAS	3	1305.6	CV	VAS
S5	CV_VAS	3	2053.2	CV	VAS
s6	CV_VAS	3	NaN	CV	VAS
S7	CV_VAS	3	1252.2	CV	VAS
S8	CV_VAS	3	1370.9	CV	VAS
S9	CV_VAS	3	2232.5	CV	VAS
S10	CV_VAS	3	1179.3	CV	VAS
S11	CV_VAS	3	1732.5	CV	VAS
S12	CV_VAS	3	1833.85	CV	VAS
S13	CV_VAS	3	1283.1	CV	VAS
S14	CV_VAS	3	1838.75	CV	VAS
S15	CV_VAS	3	1794.7	CV	VAS
S16	CV_VAS	3	1658.9	CV	VAS
S17	CV_VAS	3	1491.9	CV	VAS
S18	CV_VAS	3	1335	CV	VAS
S19	CV_VAS	3	1544.3	CV	VAS
S20	CV_VAS	3	1422.3	CV	VAS
S0	CV_VAS	4	1283.4	CV	VAS
S1	CV_VAS	4	1881.7	CV	VAS
S2	CV_VAS	4	1004.5	CV	VAS
S3	CV_VAS	4	1020.3	CV	VAS
S4	CV_VAS	4	1193.1	CV	VAS
S5	CV_VAS	4	1585.4	CV	VAS
s6	CV_VAS	4	NaN	CV	VAS
S7	CV_VAS	4	1245.6	CV	VAS
S8	CV_VAS	4	1315.2	CV	VAS
S9	CV_VAS	4	2057.7	CV	VAS
S10	CV_VAS	4	1087	CV	VAS
S11	CV_VAS	4	1695	CV	VAS
S12	CV_VAS	4	1720	CV	VAS
S13	CV_VAS	4	1195.3	CV	VAS
S14	CV_VAS	4	1598.1	CV	VAS
S15	CV_VAS	4	1583.1	CV	VAS
S16	CV_VAS	4	1535.3	CV	VAS
S17	CV_VAS	4	1706.15	CV	VAS
S18	CV_VAS	4	1269.2	CV	VAS
S19	CV_VAS	4	1459.6	CV	VAS
S20	CV_VAS	4	1179.2	CV	VAS
S0	CV_VAS	5	1174	CV	VAS
S1	CV_VAS	5	1666.4	CV	VAS
S2	CV_VAS	5	1028.4	CV	VAS
S3	CV_VAS	5	996.8	CV	VAS
S4	CV_VAS	5	1471.4	CV	VAS
S5	CV_VAS	5	1502.8	CV	VAS
s6	CV_VAS	5	1259.7	CV	VAS
S7	CV_VAS	5	1249.3	CV	VAS
S8	CV_VAS	5	1334.6	CV	VAS
S9	CV_VAS	5	2214.8	CV	VAS
S10	CV_VAS	5	1150.85	CV	VAS
S11	CV_VAS	5	1919.1	CV	VAS
S12	CV_VAS	5	1624.1	CV	VAS
S13	CV_VAS	5	1255.5	CV	VAS
S14	CV_VAS	5	1555.15	CV	VAS
S15	CV_VAS	5	1438.85	CV	VAS
S16	CV_VAS	5	1873	CV	VAS
S17	CV_VAS	5	1698.8	CV	VAS
S18	CV_VAS	5	1301.3	CV	VAS
S19	CV_VAS	5	1488.3	CV	VAS
S20	CV_VAS	5	1148.8	CV	VAS
