# Supplementary material for: Hearing in categories and speech perception at the “cocktail party”
Source: PLoS One. 2025 Jan 30;20(1):e0318600. doi: 10.1371/journal.pone.0318600 (PMC11781644; doi:10.1371/journal.pone.0318600)
Supplement: S1 Data — (ZIP) [file pone.0318600.s001.zip › bidelman et al_streaming.xlsx]

## Sheet: Sheet1
subnum	cond	maskNum	PC	RT	locErr	accCount	nTalkers	Ntrials	QSIN	EHF	music
S0	for	0	100	2283.95	15.0727	64	1.125	64	2	23.75	12
S1	for	0	100	3049.2	24.4358	64	1.125	64	0	-6.42857	0
S2	for	0	87.5	2415.15	23.2027	56	1	64	0	-5.35714	12
S3	for	0	75	2328.05	35.6196	48	1	64	-2	5.41667	2
S4	for	0	75	2983.05	48.8849	48	1.0625	64	2	-4.16667	4
S5	for	0	87.5	2444.95	33.6395	56	1.4375	64	1.5	-1.78571	0
S6	for	0	81.25	2561.55	34.6063	52	1.125	64	1.5	22.5	1
S7	for	0	62.5	2228.65	39.4488	40	1.5625	64	1	-1.07143	0
S8	for	0	95.6522	2190.2	18.6101	61.2174	1	64	-1	-7.14286	0
S9	for	0	100	2231.3	42.3177	64	1.0625	64	2	22.9167	10
S10	for	0	68.75	2034	34.3472	44	1.25	64	-2.5	1.42857	9
S11	for	0	100	2519.15	24.1957	64	1	64	-1.5	4.28571	3
S12	for	0	68.75	2675.15	32.7717	44	1.0625	64	0.5	5.05952	10
S13	for	0	68.75	2368.55	33.3847	44	1.1875	64	-0.5	-6.42857	5
S14	for	0	68.75	2702.1	44.2012	44	1	64	0	9.28571	9
S15	for	0	85.7143	2840.9	57.1763	54.8571	1	64	1	7.67857	0
S16	for	0	93.75	2397.6	42.7749	60	1	64	4	22.25	15
S17	for	0	87.5	2402.05	48.5824	56	1.5	64	2	6.66667	0
S18	for	0	87.5	2686.3	47.9505	56	1	64	1	-4.28571	12
S19	for	0	93.75	2306	46.3915	60	1	64	-1	-1.07143	20
S20	for	0	75	2450.8	57.8727	48	1	64	1	-6.42857	15
S0	for	1	100	2660.3	17.1108	64	2	64	2	23.75	12
S1	for	1	68.75	3184.1	27.6828	44	2.0625	64	0	-6.42857	0
S2	for	1	83.3333	2403.9	22.2366	53.3333	1.95833	64	0	-5.35714	12
S3	for	1	62.5	2815.95	45.3804	40	1.75	64	-2	5.41667	2
S4	for	1	68.75	3866	52.7922	44	1.625	64	2	-4.16667	4
S5	for	1	81.25	2456.25	31.3885	52	2	64	1.5	-1.78571	0
S6	for	1	31.25	2858.6	56.0328	20	1.9375	64	1.5	22.5	1
S7	for	1	62.5	2668.55	34.5029	40	1.75	64	1	-1.07143	0
S8	for	1	79.1667	2362.6	17.0849	50.6667	2.04167	64	-1	-7.14286	0
S9	for	1	81.25	2993.6	52.5711	52	2	64	2	22.9167	10
S10	for	1	56.25	2572	27.5779	36	1.8125	64	-2.5	1.42857	9
S11	for	1	87.5	3122.35	48.957	56	1.875	64	-1.5	4.28571	3
S12	for	1	62.5	3031.45	41.247	40	2.0625	64	0.5	5.05952	10
S13	for	1	81.25	2502	31.3205	52	1.8125	64	-0.5	-6.42857	5
S14	for	1	75	2488.5	30.7182	48	1.6875	64	0	9.28571	9
S15	for	1	87.5	3057.15	21.9069	56	1.875	64	1	7.67857	0
S16	for	1	56.25	3070.45	59.519	36	2	64	4	22.25	15
S17	for	1	81.25	2393.55	53.1992	52	1.875	64	2	6.66667	0
S18	for	1	81.25	3204.6	41.2626	52	2	64	1	-4.28571	12
S19	for	1	81.25	2842.55	41.0272	52	1.8125	64	-1	-1.07143	20
S20	for	1	75	2411.15	62.3851	48	1.8125	64	1	-6.42857	15
S0	for	2	50	2527.8	72.342	32	3	64	2	23.75	12
S1	for	2	31.25	3416.05	68.5744	20	2.4375	64	0	-6.42857	0
S2	for	2	58.3333	2666.6	42.9619	37.3333	2.45833	64	0	-5.35714	12
S3	for	2	50	2470.65	40.225	32	2.5625	64	-2	5.41667	2
S4	for	2	56.25	3041.15	72.3049	36	2.25	64	2	-4.16667	4
S5	for	2	56.25	2665.75	53.1425	36	2.375	64	1.5	-1.78571	0
S6	for	2	43.75	2808.3	48.665	28	2.5625	64	1.5	22.5	1
S7	for	2	56.25	2362.5	38.9926	36	2.75	64	1	-1.07143	0
S8	for	2	66.6667	2323.4	29.2212	42.6667	2.75	64	-1	-7.14286	0
S9	for	2	50	3162.1	74.5333	32	2.3125	64	2	22.9167	10
S10	for	2	62.5	2498.2	33.6774	40	2.5625	64	-2.5	1.42857	9
S11	for	2	75	3131.1	45.6888	48	2.375	64	-1.5	4.28571	3
S12	for	2	43.75	3996.7	50.6987	28	3.0625	64	0.5	5.05952	10
S13	for	2	62.5	2557.4	42.366	40	2.375	64	-0.5	-6.42857	5
S14	for	2	75	2724.7	40.293	48	2.4375	64	0	9.28571	9
S15	for	2	47.8261	3788.2	56.7193	30.6087	2.56522	64	1	7.67857	0
S16	for	2	62.5	2622.5	49.9478	40	2.4375	64	4	22.25	15
S17	for	2	50	2721.2	68.0316	32	2.25	64	2	6.66667	0
S18	for	2	62.5	3016.2	51.1721	40	2.6875	64	1	-4.28571	12
S19	for	2	87.5	2760.95	47.5598	56	2.5	64	-1	-1.07143	20
S20	for	2	68.75	2563.65	76.3567	44	2.75	64	1	-6.42857	15
S0	for	4	31.25	2842.45	60.6075	20	4.375	64	2	23.75	12
S1	for	4	25	3800.45	76.867	16	2.6875	64	0	-6.42857	0
S2	for	4	29.1667	2784.35	47.1801	18.6667	3.875	64	0	-5.35714	12
S3	for	4	31.25	3146.6	51.6303	20	3.25	64	-2	5.41667	2
S4	for	4	25	3370.1	45.5197	16	2.6875	64	2	-4.16667	4
S5	for	4	31.25	3061.85	53.5332	20	3	64	1.5	-1.78571	0
S6	for	4	31.25	2633.25	53.8126	20	3.0625	64	1.5	22.5	1
S7	for	4	25	2356.4	54.4593	16	3.6875	64	1	-1.07143	0
S8	for	4	33.3333	3138.8	69.4367	21.3333	3.66667	64	-1	-7.14286	0
S9	for	4	18.75	4332.45	66.6636	12	3.0625	64	2	22.9167	10
S10	for	4	25	2814.3	47.0318	16	3.1875	64	-2.5	1.42857	9
S11	for	4	56.25	2958.85	57.283	36	2.8125	64	-1.5	4.28571	3
S12	for	4	31.25	3894.75	48.007	20	3.5625	64	0.5	5.05952	10
S13	for	4	43.75	2815.2	26.4684	28	2.875	64	-0.5	-6.42857	5
S14	for	4	31.25	2884.2	54.8593	20	3.5	64	0	9.28571	9
S15	for	4	26.087	3323.3	68.5452	16.6957	3.30435	64	1	7.67857	0
S16	for	4	43.75	2706.85	76.0652	28	3.125	64	4	22.25	15
S17	for	4	31.25	2710.1	75.1209	20	3.3125	64	2	6.66667	0
S18	for	4	37.5	3576.7	73.7131	24	3.5625	64	1	-4.28571	12
S19	for	4	43.75	3106.65	63.3421	28	3.625	64	-1	-1.07143	20
S20	for	4	43.75	2537.65	74.8249	28	3.6875	64	1	-6.42857	15
S0	rev	0	100	2271.95	13.9317	64	1	64	2	23.75	12
S1	rev	0	100	2804.6	36.0256	64	1.10526	64	0	-6.42857	0
S2	rev	0	91.3043	2541.8	24.5051	58.4348	1	64	0	-5.35714	12
S3	rev	0	85.7143	2148.5	27.5723	54.8571	1.2381	64	-2	5.41667	2
S4	rev	0	87.5	2780.5	45.3549	56	1	64	2	-4.16667	4
S5	rev	0	100	2372.5	28.6237	64	1.0625	64	1.5	-1.78571	0
S6	rev	0	56.25	2541.7	36.5333	36	1.5625	64	1.5	22.5	1
S7	rev	0	93.75	2037.7	25.4941	60	1.1875	64	1	-1.07143	0
S8	rev	0	100	2044.5	22.9913	64	1	64	-1	-7.14286	0
S9	rev	0	100	2328.5	31.8419	64	1	64	2	22.9167	10
S10	rev	0	93.75	2266.95	27.5578	60	1	64	-2.5	1.42857	9
S11	rev	0	100	2268.6	54.2371	64	1	64	-1.5	4.28571	3
S12	rev	0	70	2662.05	25.578	44.8	1	64	0.5	5.05952	10
S13	rev	0	75	2412.6	29.0789	48	1.25	64	-0.5	-6.42857	5
S14	rev	0	93.75	2198.7	31.9497	60	1	64	0	9.28571	9
S15	rev	0	93.75	2958.05	41.3241	60	1	64	1	7.67857	0
S16	rev	0	62.5	2210.75	52.9057	40	1.3125	64	4	22.25	15
S17	rev	0	100	2068.6	38.6458	64	1	64	2	6.66667	0
S18	rev	0	100	2732.2	37.2031	64	1.0625	64	1	-4.28571	12
S19	rev	0	93.75	2197.75	41.7314	60	1	64	-1	-1.07143	20
S20	rev	0	75	2308.8	80.6817	48	1.125	64	1	-6.42857	15
S0	rev	1	100	2394.8	18.8804	64	2.125	64	2	23.75	12
S1	rev	1	86.3636	3351.45	46.8144	55.2727	1.77273	64	0	-6.42857	0
S2	rev	1	86.9565	2368.5	28.1857	55.6522	1.86957	64	0	-5.35714	12
S3	rev	1	95.2381	2271.5	20.7193	60.9524	1.80952	64	-2	5.41667	2
S4	rev	1	93.75	3000.95	47.1316	60	1.875	64	2	-4.16667	4
S5	rev	1	56.25	2743.75	44.0564	36	2.75	64	1.5	-1.78571	0
S6	rev	1	81.25	2804.1	26.2298	52	1.9375	64	1.5	22.5	1
S7	rev	1	81.25	2329.75	36.4495	52	1.875	64	1	-1.07143	0
S8	rev	1	100	2359.9	24.1082	64	2	64	-1	-7.14286	0
S9	rev	1	93.75	2503.75	34.0345	60	2	64	2	22.9167	10
S10	rev	1	87.5	2684.7	38.2114	56	1.875	64	-2.5	1.42857	9
S11	rev	1	100	2474.45	39.4463	64	1.6875	64	-1.5	4.28571	3
S12	rev	1	73.3333	3076.5	24.9418	46.9333	1.93333	64	0.5	5.05952	10
S13	rev	1	75	2336.15	31.1477	48	1.9375	64	-0.5	-6.42857	5
S14	rev	1	87.5	2425.8	32.7019	56	1.8125	64	0	9.28571	9
S15	rev	1	75	3502.95	61.6849	48	1.75	64	1	7.67857	0
S16	rev	1	93.75	2525.3	50.8592	60	1.9375	64	4	22.25	15
S17	rev	1	68.75	2419.3	59.8562	44	2.375	64	2	6.66667	0
S18	rev	1	100	2983.95	38.4948	64	2	64	1	-4.28571	12
S19	rev	1	81.25	2699.3	51.4435	52	1.8125	64	-1	-1.07143	20
S20	rev	1	75	2278	83.8579	48	1.5625	64	1	-6.42857	15
S0	rev	2	93.75	2375.6	26.1489	60	3.125	64	2	23.75	12
S1	rev	2	68.1818	4052.3	38.221	43.6364	2.31818	64	0	-6.42857	0
S2	rev	2	82.6087	2783.4	29.7297	52.8696	2.3913	64	0	-5.35714	12
S3	rev	2	90.9091	2315.65	25.8907	58.1818	2.40909	64	-2	5.41667	2
S4	rev	2	68.75	3555.3	49.2917	44	2.25	64	2	-4.16667	4
S5	rev	2	87.5	2564.8	33.5059	56	2.5	64	1.5	-1.78571	0
S6	rev	2	81.25	2610.3	37.6125	52	2.0625	64	1.5	22.5	1
S7	rev	2	81.25	2090.7	50.8471	52	2.875	64	1	-1.07143	0
S8	rev	2	75	2448	20.6059	48	3	64	-1	-7.14286	0
S9	rev	2	87.5	2677.1	47.4526	56	2.4375	64	2	22.9167	10
S10	rev	2	81.25	2655.7	50.2765	52	3.0625	64	-2.5	1.42857	9
S11	rev	2	87.5	2786	41.5524	56	2.4375	64	-1.5	4.28571	3
S12	rev	2	80	3079	30.613	51.2	2.46667	64	0.5	5.05952	10
S13	rev	2	87.5	2562.6	40.9665	56	2.25	64	-0.5	-6.42857	5
S14	rev	2	81.25	2373.3	28.3492	52	2.625	64	0	9.28571	9
S15	rev	2	93.75	3169.1	47.4692	60	2.6875	64	1	7.67857	0
S16	rev	2	75	2317.1	47.5575	48	2.375	64	4	22.25	15
S17	rev	2	56.25	2348.1	63.6927	36	2.625	64	2	6.66667	0
S18	rev	2	100	2942.95	38.6229	64	2.1875	64	1	-4.28571	12
S19	rev	2	75	2604.35	52.8711	48	2.75	64	-1	-1.07143	20
S20	rev	2	81.25	2408.05	60.1722	52	2.375	64	1	-6.42857	15
S0	rev	4	62.5	2450.85	31.3324	40	3.4375	64	2	23.75	12
S1	rev	4	60.8696	3385.5	38.9361	38.9565	2.86957	64	0	-6.42857	0
S2	rev	4	65.2174	2910.5	34.1089	41.7391	3.56522	64	0	-5.35714	12
S3	rev	4	42.8571	2392.1	33.1146	27.4286	3.42857	64	-2	5.41667	2
S4	rev	4	75	3763.65	43.1394	48	2.8125	64	2	-4.16667	4
S5	rev	4	68.75	2761.85	34.8938	44	2.9375	64	1.5	-1.78571	0
S6	rev	4	62.5	2887.8	29.6748	40	3	64	1.5	22.5	1
S7	rev	4	81.25	2367.35	37.3856	52	3.5625	64	1	-1.07143	0
S8	rev	4	75	2405.5	23.0028	48	3.6875	64	-1	-7.14286	0
S9	rev	4	81.25	2592.8	37.9241	52	2.875	64	2	22.9167	10
S10	rev	4	81.25	2631.3	33.8845	52	3.25	64	-2.5	1.42857	9
S11	rev	4	81.25	2695.95	40.843	52	3.125	64	-1.5	4.28571	3
S12	rev	4	64.2857	3247.15	27.5455	41.1429	3.21429	64	0.5	5.05952	10
S13	rev	4	87.5	2357.5	35.7042	56	2.8125	64	-0.5	-6.42857	5
S14	rev	4	87.5	2558.2	35.2665	56	3.375	64	0	9.28571	9
S15	rev	4	87.5	3370.2	40.985	56	3.4375	64	1	7.67857	0
S16	rev	4	81.25	2572.25	46.2819	52	2.9375	64	4	22.25	15
S17	rev	4	68.75	2462.5	48.657	44	3.25	64	2	6.66667	0
S18	rev	4	81.25	2865.2	45.4435	52	3.0625	64	1	-4.28571	12
S19	rev	4	75	2799.5	50.8546	48	4.125	64	-1	-1.07143	20
S20	rev	4	62.5	2529.5	68.385	40	3.75	64	1	-6.42857	15
